# Supplementary material for: Study on the Synthesis of Nano Zinc Oxide Particles under Supercritical Hydrothermal Conditions
Source: Nanomaterials (Basel). 2024 May 12;14(10):844. doi: 10.3390/nano14100844 (PMC11123760; doi:10.3390/nano14100844)
Supplement: Supplementary file 1 [file nanomaterials-14-00844-s001.zip]

Archive with 1 entries (1 files):
- nanomaterials-2951679-supplementary.pdf
